# Supplementary material for: Power-Assisted Liposuction of the Superomedial Pedicle in Primary Wise-Pattern Reduction Mammoplasties
Source: J Clin Med. 2025 Jun 24;14(13):4475. doi: 10.3390/jcm14134475 (PMC12249813; doi:10.3390/jcm14134475)
Supplement: Supplementary file 1 [file jcm-14-04475-s001.zip]

Archive with 1 entries (1 files):
- jcm-3687356-supplementary.mp4
